# Supplementary material for: The Degradation and Aging of Biological Systems as a Process of Information Loss and Entropy Increase
Source: Entropy (Basel). 2023 Jul 15;25(7):1067. doi: 10.3390/e25071067 (PMC10378089; doi:10.3390/e25071067)
Supplement: Supplementary file 1 [file entropy-25-01067-s001.zip]

Archive with 1 entries (1 files):
- entropy-2456306-supplementary.ipynb
