# Supplementary material for: The Degradation and Aging of Biological Systems as a Process of Information Loss and Entropy Increase
Source: Entropy (Basel). 2023 Jul 15;25(7):1067. doi: 10.3390/e25071067 (PMC10378089; doi:10.3390/e25071067)
Supplement: Supplementary file 1 [file entropy-25-01067-s001.zip › entropy-2456306-supplementary.ipynb]

# %% [markdown]
# Python code for the production of Figure 1

# %% [code]
import random

import matplotlib.pyplot as plt
import numpy as np
import pandas as pd
from scipy.interpolate import make_interp_spline


def line1(t):
    return 8 * t - t ** 2


def line2(t):
    return 8.3 * t ** 0.8


x1 = np.linspace(0, 3, 3001)
x2_lim = round((15 / 8.3) ** (1 / 0.8), 3)
x2 = np.linspace(0, x2_lim, int(x2_lim * 1e3) + 1)
x2_fluct = np.linspace(0, x2_lim, 45)
delta = 0.05
y2_fluct = [k * (random.uniform(1 - delta, 1 + delta) - delta) for k in line2(x2_fluct[:-1])] + [15]
y2 = make_interp_spline(x2_fluct, y2_fluct)(x2)
plt.plot(x1, line1(x1), 'g', x2, y2, 'b')
plt.legend(['young man', 'old man'])
plt.show()

print('\u0394S =', sum(y2 - line1(x1)[:len(y2)]))
pd.DataFrame([x1, line1(x1), y2]).T.to_csv('fig1.dat', sep='\t', float_format='%0.8f', header=False, index=False)

# %% [markdown]
# Python code for the production of Figure 2

# %% [code]
import random

import matplotlib.pyplot as plt
import numpy as np
import pandas as pd
from scipy.interpolate import make_interp_spline


def func(t):
    return (4 * t + 4) ** (1 / 4)


xbounds = (0, 8)
x_fluct = np.linspace(*xbounds, 41)
delta = 0.025
y_fluct = [k * (random.uniform(1 - delta, 1 + delta) - delta * 1.5) for k in func(x_fluct)]
print('Entropy =', sum([p * np.log(p / q) for p, q in zip(func(x_fluct), y_fluct)]))

x = np.linspace(*xbounds, 801)
y_sim = make_interp_spline(x_fluct, y_fluct)(x)
plt.plot(x, func(x), 'g', x, y_sim, 'b')
plt.xlim(xbounds)
plt.ylim(0, 3)
plt.legend(['$p(x)$', '$q(x)$'])
plt.show()

pd.DataFrame([x, func(x), y_sim]).T.to_csv('fig2.dat', sep='\t', float_format='%0.8f', header=False, index=False)

# %% [markdown]
# Python code for the production of Figure 3

# %% [code]
import random

import matplotlib.pyplot as plt
import numpy as np
import pandas as pd
from scipy.interpolate import make_interp_spline


def func(t):
    return (4 * t + 4) ** (1 / 4)


def distrib_plot(px):
    delta = 0.0025
    p_dev = [k * random.uniform(1 - delta, 1 + delta / 2) for k in px]
    kl_div = sum([p * np.log(p / q) for p, q in zip(distr[0], p_dev)])
    # print('Kullback–Leibler divergence =', kl_div)

    plt.plot(x_fluct, px, 'g', x_fluct, p_dev, 'b')
    plt.xlim(xbounds)
    plt.ylim(0, 3)
    plt.xticks([])
    plt.yticks([])
    plt.xlabel('Coordinate')
    plt.ylabel('Distribution')
    plt.legend(['$p(x)$', '$q(x)$'])
    # plt.savefig('fig2_interim.png', dpi=1200)
    # plt.show()

    return p_dev, kl_div


xbounds = (0, 8)
n = 500
x_fluct = np.linspace(*xbounds, 41)
qx = func(x_fluct)
distr, skl = [qx], []
for _ in range(n):
    qx, kld = distrib_plot(qx)
    distr.append(qx)
    skl.append(kld)

x = np.linspace(*xbounds, 801)
y1 = make_interp_spline(x_fluct, distr[200])(x)
y2 = make_interp_spline(x_fluct, distr[-1])(x)

plt.close()
fig, axs = plt.subplots(1, 2, figsize=(16, 6))
axs[0].plot(x, func(x), 'g', x, y1, 'c', x, y2, 'b')
axs[0].set_xlim(xbounds)
axs[0].set_ylim(0, 3)
axs[0].set_xlabel('Coordinate')
axs[0].set_ylabel('Distribution')
axs[0].legend(['$p(x)$', '$q(x)$'])
axs[1].plot([0] + skl, 'k')
axs[1].set_xlim(0, n)
axs[1].set_xlabel('Iteration')
axs[1].set_ylabel('Kullback–Leibler divergence')
plt.savefig('fig3.png', dpi=1200)
plt.show()

pd.DataFrame([x, func(x), y1, y2]).T.to_csv('fig3a.dat', sep='\t', float_format='%0.8f', header=False, index=False)
pd.Series([0] + skl).to_csv('fig3b.dat', sep='\t', float_format='%0.8f', header=False)
